# Supplementary material for: A Meta-Analysis of Wearable Contact Lenses for Medical Applications: Role of Electrospun Fiber for Drug Delivery
Source: Polymers (Basel). 2022 Jan 3;14(1):185. doi: 10.3390/polym14010185 (PMC8747307; doi:10.3390/polym14010185)
Supplement: Supplementary file 1 [file polymers-14-00185-s001.zip]

Archive with 1 entries (1 files):
- polymers-1518216-supplementary.pdf
